# Supplementary material for: Temporal Evolution of Parotid Volume and Parotid Apparent Diffusion Coefficient in Nasopharyngeal Carcinoma Patients Treated by Intensity-Modulated Radiotherapy Investigated by Magnetic Resonance Imaging: A Pilot Study
Source: PLoS One. 2015 Aug 31;10(8):e0137073. doi: 10.1371/journal.pone.0137073 (PMC4556378; doi:10.1371/journal.pone.0137073)
Supplement: S1 Data — (XLSX) [file pone.0137073.s001.xlsx]

## Sheet: 工作表1
								Dry mouth grade				parotid ADC				parotid volume				Radiation-MR Interval
Case #	gender	age		RT dose	PSV	T stage	0 DMG	1 DMG	2 DMG	3 DMG	0 ADC	1 ADC	2 ADC	3 ADC	0 Volume	1 Volume	2 Volume	3 Volume	0 RMI	1 RMI	2 RMI	3 RMI
1	M	35	right	26.49	36.8	2	0	0	0	0	0.661281	1.02501	0.776628	0.674776	50.0689	23.5151	26.8928	42.8986	0	36	244	426
2	F	70	right	40.51	18	4	0	1	1	1	0.933481	1.28117	1.24666	1.10827	21.6339	16.0058	16.6696	19.5809	0	41	302	415
3	M	62	right	31.6	22.3	4	0	2	2	2	0.829601	0.953671	0.880053	0.954426	19.4207	14.8441	12.1932	17.136	0	59	190	381
4	M	36	right	32.3	42	2	0	1	1	1	0.987229	1.39648	1.25892	1.14649	24.5795	19.8579	21.1403	20.7082	0	65	196	387
5	M	38	right	27.7	51.2	3	0	0	2	2	0.907608	1.17923	1.11985	0.993474	18.6324	15.5752	17.8069	17.5752	0	75	285	832
6	M	54	right	28.09	46.8	2	0	1	1	1	0.814429	1.06726	0.946211	0.991535	24.8084	15.0129	18.3563	19.2404	0	53	270	435
7	F	40	right	30.56	44.7	2	0	1	1	0	0.606014	1.04574	0.905295	1.02148	28.9071	23.1017	30.9744	35.1446	0	62	210	462
8	M	40	right	27.56	37.5	4	0	1	0	0	0.606251	0.844126	0.82854	0.75758	23.9143	19.827	17.3763	19.0373	0	24	197
9	M	58	right	32.5	39.7	3	0	2	1	1	0.880042	1.0932	1.08986	1.05816	25.1732	13.8827	16.4178	21.3248	0	32	164	287
10	M	50	right	29.36	57.6	4	0	2	2	1	1.03211	1.26297	1.30492	1.17532	29.4722	13.8155	18.0959	14.3978	0	53	199	466
11	M	53	right	30.42	42.7	3	0	2	1	1	0.956664	1.12882	1.14469		27.9615	16.3706	19.5308		0	63	302	429
			left	24.75	41.1						0.574774	0.975619	0.750457	0.586718	45.6068	25.4035	26.6839	34.9572
			left	35.03	30						0.783778	1.12708	1.1086	1.12432	19.3406	16.9428	14.8828	16.6839
			left	21.79	33.7						0.689325	0.8588	0.771945	0.870946	19.0158	14.3806	11.6152	15.671
			left	28.35	48.2						0.837719	1.31092	1.13757	1.0774	22.4207	19.878	19.1489	17.4793
			left	24.16	69.1						0.98783	1.23444	1.10798	1.07337	19.4407	14.6524	15.558	14.5094
			left	28.52	47.2						0.800406	0.873094	0.841101	0.88226	22.8055	14.7125	16.9386	17.0559
			left	24.87	60.9						0.659995	0.920618	0.840262	0.722978	33.1661	21.435	29.3893	38.3693
			left	26.73	34.2						0.520803	0.813548	0.788617	0.681525	25.9472	20.2991	17.1603	19.4936
			left	25.11	54.9						0.835814	1.04654	1.04353	0.917994	23.249	13.2719	14.1875	20.3248
			left	27.24	62.3						0.973784	1.16214	1.38402	1.21182	23.95	13.5022	20.7683	12.558
			left	28.75	50.2						0.757033	0.98248	0.998482		26.2691	16.5938	16.465
